# Supplementary material for: Recent advances in the characterization of essential genes and development of a database of essential genes
Source: Imeta. 2024 Jan 2;3(1):e157. doi: 10.1002/imt2.157 (PMC10989110; doi:10.1002/imt2.157)
Supplement: Supplementary file 2 — Table S1: Distribution of essential genes under the pan‐genome classification. [file IMT2-3-e157-s002.xlsx]

## Sheet: S1
Table S1. Distribution of essential genes under the pan-genome classification
Strain a	RefSeq	Essential Gene				CEG / Essential Gene Ratio
		CEGb	AEGb	UEGb	Total
Acinetobacter baumannii ATCC 17978-1	NC_009085	300	100	4	404	0.743
Acinetobacter baumannii ATCC 17978-2	NC_009085	104	40	0	144	0.722
Bacillus subtilis 168	NC_000964	243	25	0	268	0.907
Burkholderia pseudomallei K96243	NC_006350, NC_006351	380	100	4	484	0.785
Campylobacter jejuni NCTC 11168-1	NC_002163	174	40	1	215	0.809
Campylobacter jejuni NCTC 11168-2	NC_002163	126	40	0	166	0.749
Campylobacter jejuni 81-176	NC_008787	322	59	0	381	0.845
Escherichia coli MG1655-1	NC_000913	352	233	15	600	0.587
Escherichia coli MG1655-2	NC_000913	220	72	0	292	0.753
Escherichia coli ST131	HG941718	205	63	26	294	0.697
Escherichia coli O157:H7	NZ_CP008957	394	524	78	996	0.386
Mycobacterium tuberculosis H37Rv-1	NC_000962	550	57	0	607	0.906
Mycobacterium tuberculosis H37Rv-2	NC_000962	684	81	0	765	0.894
Mycobacterium tuberculosis H37Rv-3	NC_000962	584	98	0	682	0.856
Mycoplasma pneumoniae M129	NC_000912	596	21	1	618	0.964
Neisseria gonorrhoeae MS11	NC_022240	528	154	0	682	0.774
Pseudomonas aeruginosa UCBPP-PA14	NC_008463	235	87	1	323	0.728
Pseudomonas aeruginosa PAO1-1	NC_002516	78	36	0	114	0.684
Pseudomonas aeruginosa PAO1-2	NC_002516	266	68	0	334	0.796
Pseudomonas aeruginosa PAO1-3	NC_002516	436	99	0	535	0.815
Ralstonia solanacearum GMI1000	NC_003295	261	102	10	373	0.7
Salmonella enterica LT2	NC_003197	132	94	1	227	0.581
Salmonella enterica serovar Typhi	NC_004631	268	68	0	336	0.798
Salmonella enterica str. 14028S	NC_016856	52	52	0	104	0.5
Salmonella enterica SL1344	NC_016810	239	98	5	342	0.7
Salmonella enterica Typhi Ty2	NC_004631	275	67	9	351	0.783
Staphylococcus aureus N315	NC_002745	209	94	0	303	0.69
Staphylococcus aureus NCTC 8325-1	NC_007795	274	70	0	344	0.797
Staphylococcus aureus NCTC 8325-2	NC_007795	234	50	0	284	0.824
Staphylococcus aureus USA300_TCH1516	NC_010079	233	61	0	294	0.793
Staphylococcus aureus MW2	NC_003923	204	47	5	256	0.796
Staphylococcus aureus MSSA476	NC_002953	251	52	2	305	0.823
Staphylococcus aureus MRSA252	NC_002952	242	49	4	295	0.82
Streptococcus pyogenes MGAS5448	NZ_CP008776	206	20	0	226	0.912
Streptococcus pyogenes NZ131	NC_011375	220	19	1	240	0.917
Streptococcus agalactiae A909	NC_007432	277	25	3	305	0.908
Streptococcus pneumoniae TIGR4	NC_003028	187	41	2	230	0.813
Streptococcus suis P1/7	NC_012925	241	94	0	335	0.719
Vibrio cholerae N16961	NC_002505, NC_002506	399	192	0	612	0.675
Vibrio cholerae C6706	NC_002505, NC_002506	274	54	2	330	0.83
a The listed strains correspond to essential genes collected in the DEG database, and those with multiple experimental results are labeled with a sequential number appended to the strain name.
b CEG (Core-essential Gene), AEG (Accessory-essential Gene),UEG (Unique-essential Gene) represent the essential gene belonging to the core gene, accessory gene, and unique gene, respectively.

## Sheet: 4(A)(B)
Strain	Essential Gene	Non-essential Gene
Bacillus subtilis 168	271	3955
Staphylococcus aureus N315	302	2281
Vibrio cholerae N16961	779	2943
Haemophilus influenzae Rd KW20	642	1016
Mycoplasma genitalium G37	381	97
Streptococcus pneumoniae	244	1994
Helicobacter pylori 26695	323	1252
Mycobacterium tuberculosis H37Rv	614	3416
Salmonella typhimurium LT2	230	4228
Francisella novicida U112	392	1329
Acinetobacter baylyi ADP1	499	2809
Mycoplasma pulmonis UAB CTIP	310	473
Pseudomonas aeruginosa UCBPP-PA14	335	5557
Salmonella enterica serovar Typhi	353	4005
Staphylococcus aureus NCTC 8325	351	2541
Escherichia coli MG1655 I	609	3537
Escherichia coli MG1655 II	296	3850
Caulobacter crescentus	480	3437
Streptococcus sanguinis	218	2052
Porphyromonas gingivalis ATCC 33277	463	1627
Bacteroides thetaiotaomicron VPI-5482	325	4453
Burkholderia thailandensis E264	406	5226
Mycobacterium tuberculosis H37Rv II	771	3247
Salmonella enterica subsp. enterica serovar Typhimurium str. 14028S	105	5210
Mycobacterium tuberculosis H37Rv III	687	3702
Sphingomonas wittichii RW1	535	4315
Shewanella oneidensis MR-1	403	3666
Pseudomonas aeruginosa PAO1	117	5454
Campylobacter jejuni subsp. jejuni NCTC 11168 = ATCC 700819	228	1395
Bacteroides fragilis 638R	547	3743
Burkholderia pseudomallei K96243	505	5222
Pseudomonas aeruginosa PAO1	336	5179
Streptococcus pyogenes MGAS5448	227	1337
Streptococcus pyogenes NZ131	241	1177
Porphyromonas gingivalis ATCC 33277	281	1808
Synechococcus elongatus PCC 7942	682	1740
Campylobacter jejuni subsp. jejuni NCTC 11168 = ATCC 700819	166	1406
Campylobacter jejuni subsp. jejuni 81-176	384	1269

## Sheet: 4(C)(D)
Strain	CEGa	AEGa	UEGa	ALL
Acinetobacter baumannii ATCC 17978-1	300	100	4	404
Acinetobacter baumannii ATCC 17978-2	104	40	0	144
Bacillus subtilis 168	243	25	0	268
Burkholderia pseudomallei K96243	380	100	4	484
Campylobacter jejuni NCTC 11168-1	174	40	1	215
Campylobacter jejuni NCTC 11168-2	126	40	0	166
Campylobacter jejuni 81-176	322	59	0	381
Escherichia coli MG1655-1	352	233	15	600
Escherichia coli MG1655-2	220	72	0	292
Escherichia coli ST131	205	63	26	294
Escherichia coli O157:H7	394	524	78	996
Mycobacterium tuberculosis H37Rv-1	550	57	0	607
Mycobacterium tuberculosis H37Rv-2	684	81	0	765
Mycobacterium tuberculosis H37Rv-3	584	98	0	682
Mycoplasma pneumoniae M129	596	21	1	618
Neisseria gonorrhoeae MS11	528	154	0	682
Pseudomonas aeruginosa UCBPP-PA14	235	87	1	323
Pseudomonas aeruginosa PAO1-1	78	36	0	114
Pseudomonas aeruginosa PAO1-2	266	68	0	334
Pseudomonas aeruginosa PAO1-3	436	99	0	535
Ralstonia solanacearum GMI1000	261	102	10	373
Salmonella enterica LT2	132	94	1	227
Salmonella enterica serovar Typhi	268	68	0	336
Salmonella enterica str. 14028S	52	52	0	104
Salmonella enterica SL1344	239	98	5	342
Salmonella enterica Typhi Ty2	275	67	9	351
Staphylococcus aureus N315	209	94	0	303
Staphylococcus aureus NCTC 8325-1	274	70	0	344
Staphylococcus aureus NCTC 8325-2	234	50	0	284
Staphylococcus aureus USA300_TCH1516	233	61	0	294
Staphylococcus aureus MW2	204	47	5	256
Staphylococcus aureus MSSA476	251	52	2	305
Staphylococcus aureus MRSA252	242	49	4	295
Streptococcus pyogenes MGAS5448	206	20	0	226
Streptococcus pyogenes NZ131	220	19	1	240
Streptococcus agalactiae A909	277	25	3	305
Streptococcus pneumoniae TIGR4	187	41	2	230
Streptococcus suis P1/7	241	94	0	335
Vibrio cholerae N16961	399	192	0	591
Vibrio cholerae C6706	274	54	2	330
a CEG (Core-essential Gene), AEG (Accessory-essential Gene),UEG (Unique-essential Gene) represent the essential gene belonging to the core gene, accessory gene, and unique gene, respectively.

## Sheet: SF1
COG Categories	Percentage of essential genes	Percentage of non-essential genes
A	0.000742099	0.0003
B	0.000130959	0
C	0.065261	0.0322
D	0.0230924	0.0311
E	0.0668325	0.0498
F	0.0429108	0.0215
G	0.043129	0.0789
H	0.0802776	0.0412
I	0.0542169	0.057
J	0.191287	0.0782
K	0.045268	0.0799
L	0.0567487	0.0888
M	0.084512	0.1289
N	0.00567487	0.0327
O	0.0370176	0.0133
P	0.0259735	0.0286
Q	0.0134887	0.0176
R	0.0663087	0.0734
S	0.0418195	0.0438
T	0.0183779	0.0214
U	0.028418	0.0689
V	0.00846866	0.0125
